# Supplementary material for: MiR-320 regulates cardiomyocyte apoptosis induced by ischemia–reperfusion injury by targeting AKIP1
Source: Cell Mol Biol Lett. 2018 Aug 28;23:41. doi: 10.1186/s11658-018-0105-1 (PMC6114048; doi:10.1186/s11658-018-0105-1)
Supplement: Supplementary file 1 — Results of miRNA microarray. (XLSX 21 kb) [file 11658_2018_105_MOESM1_ESM.xlsx]

## Sheet: ReadMe
表名称	列名称	列含义
表格名称	probe_set	探针集编号
	con_average	con 组平均信号值
	test24h_average	test24h 组平均信号值
	FC	两组比较分析中基因变化倍数
	Regulation	实验中基因的调控形式
	P.Value	统计学p值，小于0.05为差异有显著性
	adj.P.Val	误判率，是对p 值得再次校正
	Probe.Set.ID	探针集编号
	Accession	miRNA在miRBase数据库中的accession号
	Transcript.ID.Array.Design.	该转录本设计的探针数
	biotype	基因属性分类
	Species.Scientific.Name	物种名称
	Alignments	基因组定位
	Sequence.Length	序列长度
	Sequence	序列
	Genome.Context	基因组
	Clustered.miRNAs.within.10kb	基因组10K范围内的miRNA
	GeneChip.Array	基因芯片类型
	Annotation.Date	注释日期
	Sequence.Source	序列来源
	ctrl24hB_expression	ctrl24hB 样品表达量
	ctrl24hC_expression	ctrl24hC 样品表达量
	ctrl24hA_expression	ctrl24hA 样品表达量
	TGFÎ²124hB_expression	TGFβ124hB 样品表达量
	TGFÎ²124hC_expression	TGFβ124hC 样品表达量
	TGFβ124hA_expression.	TGFβ124hA 样品表达量

## Sheet: Dif_miRNA p<0.05 FC>1.3
probe_set	con_average	test24h_average	FC	Regulation	P.Value	adj.P.Val	Probe.Set.ID	Accession	Transcript.ID.Array.Design.	biotype	Species.Scientific.Name	Alignments	Sequence.Length	Sequence	Genome.Context	Clustered.miRNAs.within.10kb	GeneChip.Array	Annotation.Date	Sequence.Source	sham1_expression	sham2_expression	sham3_expression	ischemia 1_expression	ischemia 2_expression	ischemia 3 expression
MI0000876_st	1.4902	1.09717	1.31314	up	0.015394	1	20534959	MI0000876	rno-mir-34c	stem-loop	Rattus norvegicus	8:54422052-54422128 (-)	77	AGUCUAGUUACUAGGCAGUGUAGUUAGCUGAUUGCUAAUAGUACCAAUCACUAACCACACAGCCAGGUAAAAAGACU	---	rno-mir-34b // 8:54422570-54422653 (-) /// rno-mir-34c // 8:54422052-54422128 (-)	miRNA-4_0	13-May-14	miRBase	1.59288	1.39377	1.48395	0.892257	1.17084	1.22843
MI0000972_st	4.85943	4.81031	3.03463	up	0.011363	1	20535067	MI0000972	rno-mir-320	stem-loop	Rattus norvegicus	15:50842958-50843039 (+)	82	GCCUCGCUGUCCUCCGCCUUCUCUUCCCGGUUCUUCCCGGAGUCGGGAAAAGCUGGGUUGAGAGGGCGAAAAAGGAUAUGGG	ENSRNOT00000015540 // sense // intron // 1	---	miRNA-4_0	13-May-14	miRBase	1.84465	1.83599	2.19764	4.76859	4.09922	5.2631
MI0000888_st	-0.126644	0.300103	-1.3442	down	0.0316073	1	20534971	MI0000888	rno-mir-103-1	stem-loop	Rattus norvegicus	10:20695027-20695112 (+)	86	UUCUUACUGCCCUCGGCUUCUUUACAGUGCUGCCUUGUUGCAUAUGGAUCAAGCAGCAUUGUACAGGGCUAUGAAGGCAUUGAGAC	---	---	miRNA-4_0	13-May-14	miRBase	-0.0813661	-0.210701	-0.0878652	0.668858	0.255923	-0.0244721
MI0003724_st	0.366081	-0.0342969	1.31985	up	0.0289251	1	20535431	MI0003724	rno-mir-497	stem-loop	Rattus norvegicus	10:57073846-57073914 (+)	69	CCAGCAGCACACUGUGGUUUGUACGGCACUGUGGCCACGUCCAAACCACACUGUGGUGUUAGAGCGAGG	ENSRNOT00000041493 // sense // 3UTR // 14	rno-mir-195 // 10:57074170-57074256 (+) /// rno-mir-497 // 10:57073846-57073914 (+)	miRNA-4_0	13-May-14	miRBase	0.435202	0.0124528	0.650586	-0.0749269	0.0351527	-0.0631164
MI0015437_st	-0.210097	0.290721	-1.41502	down	0.006589	1	20536388	MI0015437	rno-mir-3569	stem-loop	Rattus norvegicus	1:85634969-85635044 (+)	76	CAGUCCCUUCCUCGGAGGACAGCAGACUCAGGUCGAAAUCGGGACCUGAGUCUGCGCUCCUCUCCAGCCCUAGACU	ENSRNOT00000025303 // sense // intron // 2	---	miRNA-4_0	13-May-14	miRBase	-0.0661126	-0.289717	-0.274463	0.00925709	0.525187	0.337718
MIMAT0000592_st	0.801162	0.302099	1.4133	up	0.0250207	1	20500999	MIMAT0000592	rno-miR-344a-3p	miRNA	Rattus norvegicus	1:116020999-116021021 (-)	23	UGAUCUAGCCAAAGCCUGACCGU	---	---	NA	NA	NA	0.410903	0.968659	1.02392	0.263046	0.206152	0.4371
MIMAT0000827_st	0.176324	0.561887	-1.30637	down	0.0215709	1	20501428	MIMAT0000827	rno-miR-122-5p	miRNA	Rattus norvegicus	18:61512761-61512782 (+)	22	UGGAGUGUGACAAUGGUGUUUG	---	rno-mir-122 // 18:61512747-61512831 (+) /// rno-mir-3591 // 18:61512734-61512842 (-)	NA	NA	NA	0.204784	0.261678	0.0625107	0.598741	0.505525	0.581397
MIMAT0000895_st	0.098813	-0.314024	1.3313	up	0.036523	1	20501560	MIMAT0000895	rno-miR-291a-3p	miRNA	Rattus norvegicus	1:64274638-64274660 (-)	23	AAAGUGCUUCCACUUUGUGUGCC	---	rno-mir-290 // 1:64274926-64275006 (-) /// rno-mir-291a // 1:64274628-64274709 (-) /// rno-mir-292 // 1:64274340-64274421 (-) /// rno-mir-293 // 1:64273328-64273399 (-) /// rno-mir-294 // 1:64272967-64273037 (-) /// rno-mir-295-1 // 1:64272844-64272924 (-) /// rno-mir-291b // 1:64274052-64274159 (-)	NA	NA	NA	0.120015	0.264289	-0.0878652	-0.0749269	-0.322929	-0.544217
MIMAT0000901_st	0.661738	1.27619	-1.53098	down	0.0227773	1	20501568	MIMAT0000901	rno-miR-299a-5p	miRNA	Rattus norvegicus	6:134389828-134389849 (+)	22	UGGUUUACCGUCCCACAUACAU	---	rno-mir-323 // 6:134391697-134391782 (+) /// rno-mir-329 // 6:134392666-134392762 (+) /// rno-mir-299a // 6:134389822-134389884 (+) /// rno-mir-543 // 6:134397158-134397237 (+) /// rno-mir-379 // 6:134388198-134388282 (+) /// rno-mir-494 // 6:134394868-134394950 (+) /// rno-mir-380 // 6:134390988-134391064 (+) /// rno-mir-411 // 6:134389347-134389422 (+) /// rno-mir-495 // 6:134399218-134399297 (…	NA	NA	NA	0.759411	0.363179	0.862623	0.86872	1.38394	1.57591
MIMAT0001538_st	0.212978	-0.245129	1.37374	up	0.0282878	1	20502363	MIMAT0001538	rno-miR-429	miRNA	Rattus norvegicus	5:172897196-172897217 (-)	22	UAAUACUGUCUGGUAAUGCCGU	---	rno-mir-200a // 5:172898220-172898308 (-) /// rno-mir-200b // 5:172898998-172899092 (-) /// rno-mir-429 // 5:172897185-172897269 (-) /// rno-mir-3548 // 5:172898207-172898326 (+)	NA	NA	NA	0.167382	0.012072	0.459479	-0.226324	-0.434138	-0.0749269
MIMAT0003153_st	2.38914	0.915235	2.77774	up	0.00194848	1	20501359	MIMAT0003153	rno-miR-24-1-5p	miRNA	Rattus norvegicus	17:7351012-7351033 (-)	22	GUGCCUACUGAGCUGAUAUCAG	---	rno-mir-23b // 17:7351688-7351784 (-) /// rno-mir-24-1 // 17:7350971-7351038 (-) /// rno-mir-27b // 17:7351449-7351545 (-) /// rno-mir-3074 // 17:7350950-7351066 (+)	NA	NA	NA	2.28565	2.66378	2.218	0.289334	0.921033	1.53534
MIMAT0003379_st	4.43355	3.67033	1.69727	up	0.0190261	1	20504486	MIMAT0003379	rno-miR-378a-3p	miRNA	Rattus norvegicus	18:57377808-57377828 (-)	21	ACUGGACUUGGAGUCAGAAGG	---	rno-mir-378a // 18:57377805-57377869 (-) /// rno-mir-3557 // 18:57377783-57377895 (+)	miRNA-4_0	13-May-14	miRBase	4.16572	4.53602	4.59889	3.17719	3.69339	4.1404
MIMAT0003382_st	0.205837	-0.191799	1.31735	up	0.0459447	1	20504492	MIMAT0003382	rno-miR-664-3p	miRNA	Rattus norvegicus	13:101254030-101254051 (+) /// 18:47881391-47881412 (+)	22	UAUUCAUUUACUCCCCAGCCUA	ENSRNOT00000023236 // antisense // intron // 19	---	NA	NA	NA	0.25092	-0.0557387	0.422331	-0.4497	0.109214	-0.23491
MIMAT0004708_st	-0.2807	0.231684	-1.42641	down	0.0135703	1	20501333	MIMAT0004708	rno-miR-9a-3p	miRNA	Rattus norvegicus	1:135254187-135254208 (+) /// 2:12259519-12259540 (-) /// 2:180293063-180293084 (+)	22	AUAAAGCUAGAUAACCGAAAGU	---	rno-mir-9a-2 // 2:12259506-12259592 (-) /// rno-mir-9b-2 // 2:12259488-12259605 (+)	NA	NA	NA	-0.118883	-0.486967	-0.236252	-0.0749269	0.525187	0.244792
MIMAT0005284_st	2.32882	1.51665	1.75585	up	0.00843509	1	20506488	MIMAT0005284	rno-miR-874-3p	miRNA	Rattus norvegicus	17:12597405-12597426 (+)	22	CUGCCCUGGCCCGAGGGACCGA	---	---	NA	NA	NA	2.04377	2.51556	2.42714	1.06435	1.44184	2.04377
MIMAT0005290_st	0.289506	-0.0901073	1.30099	up	0.0413961	1	20506498	MIMAT0005290	rno-miR-883-3p	miRNA	Rattus norvegicus	X:152829669-152829690 (-)	22	UAACUGCAACAUCUCUCAGUAU	ENSRNOT00000065935 // sense // intron // 4	rno-mir-743b // X:152822276-152822352 (-) /// rno-mir-883 // X:152829659-152829735 (-) /// rno-mir-742 // X:152829269-152829345 (-) /// rno-mir-743a // X:152821786-152821861 (-)	NA	NA	NA	0.378498	0.555468	-0.0654491	-0.0789819	0.0149744	-0.206314
MIMAT0005321_st	3.72617	3.09114	1.55297	up	0.0310162	1	20506541	MIMAT0005321	rno-miR-500-3p	miRNA	Rattus norvegicus	X:27334657-27334678 (+)	22	AAUGCACCUGGGCAAGGGUUCA	---	rno-mir-501 // X:27331151-27331234 (+) /// rno-mir-500 // X:27334609-27334688 (+) /// rno-mir-362 // X:27330447-27330511 (+) /// rno-mir-3560 // X:27331140-27331251 (-)	NA	NA	NA	3.55832	3.9105	3.70968	3.58994	3.05742	2.62605
MIMAT0005331_st	4.76322	3.89333	1.82752	up	0.00405001	1	20506553	MIMAT0005331	rno-miR-708-5p	miRNA	Rattus norvegicus	1:153476679-153476701 (+)	23	AAGGAGCUUACAAUCUAGCUGGG	---	---	NA	NA	NA	4.69324	4.71062	4.88581	4.01886	3.72368	3.93746
MIMAT0005340_st	1.33874	0.958222	1.30181	up	0.0447436	1	20506568	MIMAT0005340	rno-miR-92b-3p	miRNA	Rattus norvegicus	2:181395436-181395457 (-)	22	UAUUGCACUCGUCCCGGCCUCC	---	---	NA	NA	NA	1.03468	1.34564	1.6359	0.970558	0.970558	0.933551
MIMAT0012827_st	7.35409	8.05958	-1.63069	down	0.0182025	1	20513720	MIMAT0012827	rno-miR-1224	miRNA	Rattus norvegicus	11:82536327-82536347 (-)	21	GUGAGGACUGGGGAGGUGGAG	---	---	miRNA-4_0	13-May-14	miRBase	7.12436	7.12494	7.81297	7.69222	8.16361	8.3229
MIMAT0017100_st	0.357975	-0.169068	1.44097	up	0.0242392	1	20501365	MIMAT0017100	rno-miR-26a-3p	miRNA	Rattus norvegicus	8:123981674-123981694 (+)	21	CCUAUUCUUGGUUACUUGCAC	---	---	miRNA-4_0	13-May-14	miRBase	0.637054	0.0124528	0.424419	-0.0749269	0.111302	-0.543578
MIMAT0017106_st	0.445654	-0.0300162	1.39056	up	0.0299674	1	20501403	MIMAT0017106	rno-miR-34a-3p	miRNA	Rattus norvegicus	5:167187960-167187981 (+)	22	AAUCAGCAAGUAUACUGCCCUA	---	---	miRNA-4_0	13-May-14	miRBase	0.231987	0.345564	0.759411	-0.0749269	-0.0811303	0.0660086
MIMAT0017119_st	0.462927	-0.0346643	1.41185	up	0.0104937	1	20501443	MIMAT0017119	rno-miR-128-2-5p	miRNA	Rattus norvegicus	8:116727286-116727306 (-)	21	GGGGGCCGAUGCACUGUAAGA	---	---	miRNA-4_0	13-May-14	miRBase	0.72402	0.483466	0.181296	-0.110317	0.181296	-0.174971
MIMAT0017139_st	0.40138	0.00686604	1.3145	up	0.00976773	1	20501491	MIMAT0017139	rno-miR-181b-1-3p	miRNA	Rattus norvegicus	13:51132753-51132773 (+)	21	CUCACUGAACAAUGAAUGCAA	---	rno-mir-181b-1 // 13:51132678-51132787 (+) /// rno-mir-181a-1 // 13:51132517-51132616 (+) /// rno-mir-3570 // 13:51132498-51132614 (-)	miRNA-4_0	13-May-14	miRBase	0.410903	0.281341	0.511897	0.162916	-0.131821	-0.0104969
MIMAT0017159_st	-0.290976	0.258978	-1.46404	down	0.0140736	1	20501540	MIMAT0017159	rno-miR-214-5p	miRNA	Rattus norvegicus	13:77916198-77916214 (+)	17	AGAGUUGUCAUGUGUCU	ENSRNOT00000000049 // antisense // intron // 3	rno-mir-199a // 13:77910767-77910876 (+) /// rno-mir-214 // 13:77916185-77916294 (+) /// rno-mir-3120 // 13:77916189-77916305 (-)	miRNA-4_0	13-May-14	miRBase	-0.462337	-0.289717	-0.120873	-0.0749269	0.607068	0.244792
MIMAT0017201_st	1.33327	1.88563	-1.46648	down	0.0253873	1	20504146	MIMAT0017201	rno-miR-483-5p	miRNA	Rattus norvegicus	1:202910653-202910674 (-)	22	AAGACGGGAGAAGAGAAGGGAG	---	---	miRNA-4_0	13-May-14	miRBase	1.04816	1.25931	1.69235	1.69235	1.69524	2.26929
MIMAT0017307_st	0.484948	1.09071	-1.52178	down	0.015583	1	20506530	MIMAT0017307	rno-miR-434-5p	miRNA	Rattus norvegicus	6:134186271-134186293 (+)	23	AGCUCGACUCAUGGUUUGAACCA	ENSRNOT00000005908 // antisense // intron // 6 /// ENSRNOT00000006054 // antisense // intron // 6	rno-mir-337 // 6:134176751-134176847 (+) /// rno-mir-127 // 6:134184312-134184408 (+) /// rno-mir-136 // 6:134186977-134187058 (+) /// rno-mir-431 // 6:134182307-134182420 (+) /// rno-mir-433 // 6:134183216-134183308 (+) /// rno-mir-540 // 6:134177033-134177116 (+) /// rno-mir-434 // 6:134186260-134186340 (+) /// rno-mir-665 // 6:134177288-134177381 (+) /// rno-mir-3543 // 6:134186227-134186341 (…	miRNA-4_0	13-May-14	miRBase	0.361549	0.581397	0.511897	0.550518	1.23563	1.48598
MIMAT0017848_st	0.637128	0.000355682	1.55485	up	0.00739016	1	20517112	MIMAT0017848	rno-miR-3568	miRNA	Rattus norvegicus	10:10778378-10778399 (-)	22	UGUUCUUCCCGUGCAGAAGCAG	---	---	miRNA-4_0	13-May-14	miRBase	0.689086	0.290636	0.931664	0.264624	-0.18863	-0.0749269
MIMAT0017875_st	3.32985	3.97498	-1.56388	down	0.0340123	1	20517139	MIMAT0017875	rno-miR-3584-5p	miRNA	Rattus norvegicus	1:253307539-253307556 (-)	18	GGGAGGAGUCCAGGAGGC	---	---	miRNA-4_0	13-May-14	miRBase	2.75803	3.38787	3.84365	3.88876	3.88876	4.1474
MIMAT0017897_st	0.432271	-0.0394986	1.38681	up	0.0109162	1	20517161	MIMAT0017897	rno-miR-3593-3p	miRNA	Rattus norvegicus	6:76163553-76163574 (-)	22	CUUCAACCUUAAGGGGGCCUCA	---	---	miRNA-4_0	13-May-14	miRBase	0.167763	0.617154	0.511897	-0.0884597	0.0234895	-0.0535255
MIMAT0024848_st	-0.269975	0.227415	-1.41166	down	0.015919	1	20524316	MIMAT0024848	rno-miR-1843-3p	miRNA	Rattus norvegicus	6:103413916-103413937 (-)	22	UCUGAUCGUUCACCUCCAUACA	---	---	miRNA-4_0	13-May-14	miRBase	-0.371726	-0.270519	-0.16768	0.110503	0.0975648	0.474178
MIMAT0024852_st	1.33743	0.657776	1.60176	up	0.0187804	1	20524320	MIMAT0024852	rno-miR-1306-3p	miRNA	Rattus norvegicus	11:84703764-84703785 (+)	22	GACGUUGGCUCUGGUGGUGAUG	---	---	miRNA-4_0	13-May-14	miRBase	1.01995	1.30159	1.69075	1.08585	0.562338	0.325142
MIMAT0030409_st	5.98074	6.90367	-1.89596	down	0.000101833	0.124033	20529126	MIMAT0030409	rno-miR-155-5p	miRNA	Rattus norvegicus	---	23	UUAAUGCUAAUUGUGAUAGGGGU	---	---	miRNA-4_0	13-May-14	miRBase	6.0168	5.78546	6.13997	6.66943	7.13994	6.90165
